# Supplementary material for: Chat Demeter: a multi-agent system for plant disease diagnosis integrating CNN-transformer models
Source: Front Plant Sci. 2026 Jan 19;16:1695227. doi: 10.3389/fpls.2025.1695227 (PMC12862083; doi:10.3389/fpls.2025.1695227)
Supplement: Supplementary file 1 [file Table1.xlsx]

## Sheet: Sheet1
Label	Categories
0	Bacterial_Leaf_Blight
1	Brown_Spot
2	Healthy_Rice_Leaf
3	Leaf_Blast
4	Leaf_scald
5	Narrow_Brown_Leaf_Spot
6	Neck_Blast
7	Rice_Hispa
8	Sheath_Blight
